# Supplementary material for: A Zinc Oxide Interconnected Hydroxypropyl-Beta-Cyclodextrin/rGO Nanocomposite as an Electrocatalyst for Melatonin Detection: An Ultra-Sensitive Electrochemical Sensor
Source: Sensors (Basel). 2025 May 22;25(11):3266. doi: 10.3390/s25113266 (PMC12157216; doi:10.3390/s25113266)
Supplement: Supplementary file 1 [file sensors-25-03266-s001.zip]

Archive with 1 entries (1 files):
- sensors-3562013-supplementary.pdf
